# Supplementary material for: Electric plasma guided with ultrasonic fields
Source: Sci Adv. 2025 Feb 5;11(6):eadp0686. doi: 10.1126/sciadv.adp0686 (PMC11797549; doi:10.1126/sciadv.adp0686)
Supplement: Supplementary file 2 — Movies S1 to S4 [file sciadv.adp0686_movies_s1_to_s4.zip]

Archive with 4 entries (4 files):
- adp0686_movie_s1.mp4
- adp0686_movie_s2.mp4
- adp0686_movie_s3.mp4
- adp0686_movie_s4.mp4
